# Supplementary material for: Cost and Affordability of Healthy, Equitable and Sustainable Diets in Low Socioeconomic Groups in Australia
Source: Nutrients. 2021 Aug 23;13(8):2900. doi: 10.3390/nu13082900 (PMC8402089; doi:10.3390/nu13082900)
Supplement: Supplementary file 1 [file nutrients-13-02900-s001.zip]

Archive with 8 entries (6 files):
- nutrients-1328223-supplementary--/
- nutrients-1328223-supplementary--/Supplementary files/
- nutrients-1328223-supplementary--/Supplementary files/Bespoke tool paper Supp Table 1 Sample numbers in AHS NNPAS.pdf
- nutrients-1328223-supplementary--/Supplementary files/Bespoke tool paper Supp Table 3 Income calculations.pdf
- nutrients-1328223-supplementary--/Supplementary files/Bespoke tool paper Supp Table 4 Diet compositions for HHB and HHC.pdf
- nutrients-1328223-supplementary--/Supplementary files/Bespoke tool paper Supp Table 5 Assumptions for incomes.pdf
- nutrients-1328223-supplementary--/Supplementary files/Bespoke tool paper Supp table 6 detailed dietary costs HHA, HHB, HHC.pdf
- nutrients-1328223-supplementary--/Supplementary files/Supplementary Table 2 Concordance betweenABS NNPA food codes and food and drink items of the Healthy Diets ASAP habitual diet pricing tool.xlsx
