# Supplementary material for: Cost and Affordability of Healthy, Equitable and Sustainable Diets in Low Socioeconomic Groups in Australia
Source: Nutrients. 2021 Aug 23;13(8):2900. doi: 10.3390/nu13082900 (PMC8402089; doi:10.3390/nu13082900)
Supplement: Supplementary file 1 [file nutrients-13-02900-s001.zip › nutrients-1328223-supplementary--/Supplementary files/Supplementary Table 2 Concordance betweenABS NNPA food codes and food and drink items of the Healthy Diets ASAP habitual diet pricing tool.xlsx]

## Sheet: Sheet1
	Food Group	Food and drink items of the Low SEG Healthy Diets ASAP habitual diet pricing tool	AHS NNPAS Code	Item	Proportion of weight included (100% if blank)
	Water	Water, bottled	11702	Purchased packaged water including mineral water
			11703	Purchased packaged water, fortified
	Fruit	Apples	16101	Apples
			16102	Apples, commercially sterile
			16103	Pears
			16104	Pears, commercially sterile
			16105	Other pome fruit
		Bananas	16501	Bananas
		Oranges	16201	Berry fruit
			16202	Berry fruit, commercially sterile
			16301	Oranges
			16302	Lemons and limes
			16303	Other citrus fruit
			16304	Citrus fruit, commercially sterile
		Fruit salad, canned in juice	16401	Peaches and nectarines
			16402	Peaches and nectarines, commercially sterile
			16403	Other stone fruit
			16404	Other stone fruit, commercially sterile
			16502	Pineapples
			16503	Other tropical and subtropical fruit, edible peel
			16504	Other tropical and subtropical fruit, inedible peel
			16505	Tropical and subtropical fruit, commercially sterile
			16601	Other fruit
			16701	Mixtures of two or more groups of fruit
			16702	Mixtures of two or more groups of fruit, commercially sterile
			16801	Dried vine fruit
			16802	Other dried fruit including mixed dried fruit
			16804	Preserved fruit
			16901	Mixed dishes where fruit is the major component
			32301	Infant fruit and fruit-based desserts
	Vegetables & Legumes	Potato, loose	24101	Potatoes
			24103	Potato mixed dishes
		Sweetcorn, canned	24704	Sweetcorn
		Broccoli, loose	24201	Cabbage and similar brassica vegetables
			24202	Broccoli, broccolini and cauliflower
			24402	Stalk vegetables
		White cabbage, loose	24401	Leaf vegetables
			24403	Herbs, fresh
			24404	Seaweeds
		Iceberg lettuce, whole	24904	Salads, vegetable based
			24905	Salads, vegetable based, added meat, fish or eggs	0.5
		Carrot, loose	24301	Carrots
			24302	Other root vegetables
		Pumpkin	24701	Pumpkin
			24702	Squash and zucchini
			24703	Mushrooms
		Four bean mix, canned	25101	Mature legumes and pulses
			25102	Mature legumes and pulses, commercially sterile
		Diced tomatoes, canned	24602	Tomato products
			18708	Pork dishes with gravy, sauce or vegetables	0.15
			18709	Pork dishes, added pasta, noodles or rice	0.15
			18901	Poultry dishes, with gravy, sauce or vegetables	0.15
			18902	Poultry dishes, with gravy, sauce or vegetables, added pasta, noodles or rice	0.15
			18801	Sausage dishes with gravy, sauce or vegetables	0.15
			18802	Sausage dishes with gravy, sauce or vegetables, added pasta, noodles or rice	0.15
		Onion, loose	24802	Onion, leek and garlic
		Tomatoes, loose	24601	Tomato
		Frozen mixed vegetables	24705	Other fruiting vegetables
			24801	Other vegetables
			24803	Mixtures of two or more vegetables
			24901	Vegetables and sauce
			24902	Stuffed vegetables and vegetable dishes
			24903	Fried vegetable dishes
		Frozen peas	24501	Peas and edible-podded peas
			24502	Beans
			24503	Sprouts
		Baked Beans, canned	20301	Cheese substitute
			20601	Meat substitutes
			20701	Dishes where meat substitutes are the major component
			25201	Legume and pulse products
			25202	Dishes where mature legumes are the major component
	Grain (Cereal) Foods – Wholegrain and Refined	Weetbix	12511	Breakfast cereal, mixed grain
			12512	Breakfast cereal, mixed grain, fortified, sugars ≤20 g/100g
			12514	Breakfast cereal, mixed grain, with fruit and/or nuts
			12515	Breakfast cereal, mixed grain, with fruit and/or nuts, fortified
			12516	Breakfast cereal, other
		Wholemeal bread, pre-packaged	12204	Breads, and bread rolls, mixed grain, mandatorily fortified
			12205	Breads, and bread rolls, mixed grain, additional voluntary fortification
			12206	Breads, and bread rolls, mixed grain, not stated as to fortification
			12207	Breads, and bread rolls, wholemeal and brown, mandatorily fortified
			12208	Breads, and bread rolls, wholemeal and brown, additional voluntary fortification
			12209	Breads, and bread rolls, wholemeal, not stated as to fortification
			12210	Breads, and bread rolls, rye, mandatorily fortified
			12211	Breads, and bread rolls, rye, additional voluntary fortification
			12212	Breads, and bread rolls, rye, not stated as to fortification
			12214	Breads, and bread rolls, not stated as to major flour or fortification
		Rolled oats	12601	Porridge style, oat based
			12602	Porridge style, other cereals
		White bread, pre-packaged	12201	Breads, and bread rolls, white, mandatorily fortified
			12202	Breads, and bread rolls, white, additional voluntary fortification
			12203	Breads, and bread rolls, white, not stated as to fortification
			12213	Breads, and bread rolls, gluten free
			12301	English-style muffins
			12302	Flat breads (e.g. Pita bread), wheat based
			12303	Flat breads (e.g. Pita bread), other cereal flours
			13307	Scones and rock cakes, plain or with added fruit or vegetables only
			13606	Crumpets
		Cornflakes	12501	Breakfast cereal, corn based
			12502	Breakfast cereal, corn based, fortified
			12503	Breakfast cereal, rice based
			12504	Breakfast cereal, rice based, fortified
			12505	Breakfast cereal, wheat based
			12506	Breakfast cereal, wheat based, fortified, sugars ≤20 g/100g
			12508	Breakfast cereal, wheat based, with fruit and/or nuts, unfortified
			12509	Breakfast cereal, wheat based, with fruit and/or nuts, fortified, sugars ≤25 g/100g
		White pasta	12101	Grains (other than rice) and grain fractions
			12103	Cereal flours and starches
			12104	Cereal flours and starches, fortified
			12401	Pasta and noodles, wheat based, other than instant noodles
			12403	Pasta and noodles, not wheat based
			12404	Filled pasta	0.5
			18708	Pork dishes with gravy, sauce or vegetables	0.35
			18709	Pork dishes, added pasta, noodles or rice	0.35
			18901	Poultry dishes, with gravy, sauce or vegetables	0.35
			18902	Poultry dishes, with gravy, sauce or vegetables, added pasta, noodles or rice	0.35
			18801	Sausage dishes with gravy, sauce or vegetables	0.35
			18802	Sausage dishes with gravy, sauce or vegetables, added pasta, noodles or rice	0.35
		White rice	12102	Rice and rice grain fractions
			12404	Filled pasta	0.5
		Dry wheat crackers, water crackers	13201	Savoury biscuits, wheat based, plain, energy ≤1800 kJ per 100 g
			13203	Savoury biscuits, rye based
			13204	Savoury biscuits, rice based (includes rice cakes)
			13205	Savoury biscuits, corn based
	Lean Meats and Poultry, Fish, Eggs, Nuts and Seeds	Beef mince, lean	18103	Pork
			18104	Veal
			18201	Kangaroo
			18202	Other mammalian game
			18401	Liver
			18402	Kidney
		Lamb loin chops	18102	Lamb and mutton
			18708	Pork dishes with gravy, sauce or vegetables	0.5
			18709	Pork dishes, added pasta, noodles or rice	0.5
		Beef rump steak	18101	Beef
		Tuna, canned in oil	15101	Fin fish, fresh, frozen
			15102	Smoked fish
			15201	Crustacea, fresh, frozen
			15202	Molluscs, fresh, frozen
			15301	Fish roe
			15302	Eel
			15303	Mixtures of finfish and/or shellfish
			15401	Packed fin fish
			15402	Packed crustacea and molluscs
			15504	Fish and seafood products
			15601	Mixed dishes with fish as the major component
			15602	Mixed dishes with fish as the major component, with rice, pasta or noodles
			15603	Mixed seafood dishes with crustacea, molluscs or other seafood products as the major component
			15604	Mixed seafood dishes with crustacea, molluscs or other seafood products as the major component, with rice, pasta or noodles
		Chicken, cooked whole	18301	Chicken
			18302	Other poultry
			18303	Feathered game
			18901	Poultry dishes, with gravy, sauce or vegetables	0.5
			18902	Poultry dishes, with gravy, sauce or vegetables, added pasta, noodles or rice	0.5
		Eggs	17101	Eggs, chicken
			17102	Eggs, chicken, modified (e.g. Omega-3, folate)
			17103	Eggs, other
			17201	Egg dishes, savoury
			17202	Egg dishes, sweet
			24905	Salads, vegetable based, added meat, fish or eggs	0.5
		Canned meat and vegetable casserole	18701	Beef dishes with gravy, sauce or vegetables
			18702	Beef dishes, added pasta, noodles or rice
			18705	Lamb or mutton dishes with gravy, sauce or vegetables
			18706	Lamb or mutton dishes, added pasta, noodles or rice
	Milk, Yoghurt, Cheese and Alternatives	Cheddar cheese, full fat	19401	Cheese, hard cheese ripened styles
			19403	Cheese, unripened styles, including cream and cottage cheese, regular fat
			19405	Cheese, camembert, brie and other surface ripened cheeses
			19406	Cheese, processed
			19408	Cheese, not further defined
		Milk, full fat	19101	Milk, cow, fluid, regular whole, full fat
			19102	Milk, cow, fluid, regular whole, full fat, fortified
			19106	Milk, evaporated or condensed, undiluted
			19107	Milk, powder, cow, dry
			19108	Milk, non-bovine species
			19109	Milk, fluid, unspecified
		Cheddar cheese, reduced fat	19402	Cheese, hard cheese ripened styles, reduced fat
			19404	Cheese, unripened styles, including cream and cottage cheese, reduced fat
			19407	Cheese, processed, reduced fat
		Milk, reduced fat	19103	Milk, cow, fluid, reduced fat, <2 g/100g
			19104	Milk, cow, fluid, reduced fat, <2 g/100g, fortified
			19105	Milk, cow, fluid, skim, non-fat
		Yoghurt, full fat, plain	19201	Yoghurt, natural, regular fat and high fat (>4 g/100g fat)
			19202	Yoghurt, natural, reduced fat
			19203	Yoghurt, natural, skim and non-fat
		Yoghurt, flavoured reduced fat	19204	Yoghurt, flavoured or added fruit and/or cereal, high fat (>4 g/100g fat)
			19205	Yoghurt, flavoured or added fruit, full fat
			19206	Yoghurt, flavoured or added fruit with added cereal, full fat
			19207	Yoghurt, flavoured or added fruit, reduced fat
			19208	Yoghurt, flavoured or added fruit, low fat or skim, sugar sweetened
			19209	Yoghurt, flavoured or added fruit, low fat or skim, intense sweetened
			19210	Yoghurt, drinks, buttermilk
			19211	Yoghurt, added nutrients or other substances
			19212	Yoghurt, unspecified fat
			20502	Soy-based yoghurts, reduced fat
	Unsaturated Oils and Spreads (or foods from which these are derived)	Canola margarine	14301	Polyunsaturated margarine spreads, fat content ≥ 65g/100g
			14302	Polyunsaturated margarine spreads, fat content <65 g/100g
			14303	Monounsaturated margarine spreads, fat content ≥65 g/100g
			14304	Monounsaturated margarine spreads,fat content <65 g/100g
			14305	Cooking margarine
			14306	Margarine spreads with added phytosterols
			14307	Unspecified margarine spread
			14403	Unspecified vegetable/nut oils
			14502	Vegetable-based solid fats
		Sunflower oil	14401	Polyunsaturated oils	0.5
			14402	Monounsaturated oils	0.5
		Olive oil	14401	Polyunsaturated oils	0.5
			14402	Monounsaturated oils	0.5
	Pre-prepared mixed foods	Sandwich, pre-made, white bread, chicken, salad, cheese	13503	Sandwiches and filled rolls, saturated fat ≤5 g/100 g
	Discretionary Choices	Beer	29101	Beers, > 3.5% alcohol
			29102	Beers, 1.15- 3.5% alcohol, reduced alcohol / light
			29401	Cider
			29402	Perry
		White wine, sparkling	29202	Wines, white (including sparkling varieties)
			29203	Fortified wines
			29204	Reduced alcohol wines
		Whisky	29301	Spirits
			29501	Liqueurs
			29502	Cocktails and other mixed drinks	0.25
			29503	Pre-mixed drinks, cola- or energy-drink based	0.25
			29504	Pre-mixed drinks, other	0.25
		Red wine	29201	Wines, red (including sparkling varieties and rose styles)
		Butter	14101	Butter
			14102	Butter products
			14201	Dairy blend, regular, fat content ≥ 65g/100g
			14202	Dairy blend, reduced fat, fat content <65 g/100g
			14203	Dairy fats, unspecified type
			14501	Animal-based solid fats
			14503	Other fats or oils
			14601	Unspecified dairy-based fat or margarine used as a spread
			14602	Unspecified fats or oil used in cooking
			19301	Cream, regular and increased fat
			19302	Cream, reduced fat
			19303	Cream, sour
			19304	Cream, sour, reduced fat
			19305	Cream substitute, artificial cream
			19306	Cream, unspecified type or fat level
		Muffin, commercial	12305	Sweet breads, buns and scrolls, uniced, unfilled
			12306	Sweet breads, buns and scrolls, iced and/or filled
			13301	Cakes and cake mixes, chocolate
			13302	Cakes and cake mixes, sponge
			13303	Cakes and cake mixes, other types
			13304	Muffins, cake type, and muffin mixes
			13305	Cake-type desserts
			13306	Slices, biscuit and cake-type
			13309	Other desserts containing cereal
			13601	Pancakes, crepes and dishes
			13602	Drop scones, pikelets
			13603	Waffles
			13604	Batters and batter puddings
			13605	Doughnuts
		Cream-filled sweet biscuit, pre-packaged	13101	Sweet biscuits, plain or flavoured including short bread varieties
			13102	Sweet biscuits, plain with fruit or nuts
			13103	Sweet biscuits, with jam, marshmallow or other sugar-based filling
			13104	Sweet biscuits, cream-filled
			13105	Sweet biscuits, chocolate-coated, chocolate chip
			13106	Sweet biscuits, chocolate-coated, chocolate or cream filled
			13107	Sweet biscuits, other toppings
			13402	Sweet pastry products, fruit and/or nut fillings
			13403	Sweet pastry products, egg or dairy based fillings
		Muesli bar, pre-packaged	12507	Breakfast cereal, wheat based, fortified, sugars >20 g/100g
			12510	Breakfast cereal, wheat based, with fruit and/or nuts, fortified, sugars >25 g/100g
			12513	Breakfast cereal, mixed grain, fortified, sugars >20 g/100g
			28201	Fruit bar and fruit-based confectionery
			28202	Nut and seed based confectionery
			28301	Muesli and cereal style bars, no fruit
			28302	Muesli and cereal style bars, with fruit and/or nuts
			28303	Muesli and cereal style bars, added coatings or confectionery
			28304	Muesli bar, with fruit or fruit paste filling
			28305	Snack bar, other
			30101	Biscuit and bar meal replacement
		Nuts, mixed, salted	16803	Dried fruit and nut mixes
			22101	Seeds
			22102	Seed products
			22201	Peanuts
			22202	Peanut products
			22203	Coconut and coconut products
			22204	Other nuts and nut products and dishes
			22205	Mixed nuts or nuts and seeds
			22301	Wild harvested seeds
			22302	Wild harvested nuts
		Pizza	12304	Savoury filled or topped breads and bread rolls
			12307	Fried bread products and garlic breads
			13308	Scones and rock cakes, with added cheese, chocolate or similar
			13501	Pizza, saturated fat ≤5 g/100 g
			13502	Pizza, saturated fat >5 g/100 g
		Savoury flavoured biscuits	13202	Savoury biscuits, wheat based, plain, energy >1800 kJ per 100 g
			13401	Pastry, plain/unfilled, all types
		Confectionary	11801	Fortified beverage flavourings prepared with water or milk
			11802	Fortified dry beverage flavourings
			11803	Unfortified beverage flavourings prepared with water or milk
			11804	Unfortified dry beverage flavourings
			28401	Lollies and other confectionery, sugar sweetened
			28402	Lollies and other confectionery, intense sweetened
			28403	Chewing gum, sugar sweetened
			28404	Chewing gum, artificially sweetened
			28405	Other confectionery
		Chocolate	28101	Chocolate (plain, unfilled varieties)
			28102	Chocolate-based confectionery with nut fillings or additions
			28103	Chocolate-based confectionery with other fillings or additions
		Sugar-sweetened beverages (Coca Cola)	11401	Cordials, made from concentrate
			11402	Cordials, made from concentrate, intense sweetened
			11403	Cordial concentrate
			11404	Cordial concentrate, intense sweetened
			11501	Soft drinks, non-cola
			11503	Soft drinks, cola
			11505	Flavoured mineral waters
			11601	Electrolyte drinks (sports drinks)
			11602	Electrolyte drink bases (sport drink bases)
			11603	Energy drinks
			29205	De-alcoholised and non-alcoholic wine (including sparkling varieties)
			29502	Cocktails and other mixed drinks	0.75
			29503	Pre-mixed drinks, cola- or energy-drink based	0.75
			29504	Pre-mixed drinks, other	0.75
		Artificially sweetened beverages	11502	Soft drinks, non-cola, intense sweetened
			11504	Soft drinks, cola, intense sweetened
			11506	Flavoured mineral waters, intense sweetened
			11604	Energy drinks, intense sweetened
		Flavoured milk	11805	Breakfast cereal beverages
			11806	Other beverages
			19801	Milk, coffee/chocolate flavoured and milk-based drinks, full fat
			19802	Milk, other flavoured and milk-based drinks, full fat
			19803	Milk, coffee/chocolate flavoured and milk-based drinks, reduced fat
			19804	Milk, other flavoured and milk-based drinks, reduced fat
			19805	Milk, other flavoured and milk-based drinks, not stated as to fat
			19806	Milk-based fruit drinks
			20101	Soy-based beverage, plain
			20102	Soy-based beverage, plain, fortified
			20103	Soy-based beverage, plain, reduced fat
			20104	Soy-based beverage, plain, reduced fat, fortified
			20105	Soy-based beverage, plain, skim, fortified
			20106	Cereal- or nut-based milk substitute
			20107	Dairy milk substitute, unspecified
			20201	Soy-based beverage, regular fat, flavoured
			20202	Soy-based beverage, reduced fat, flavoured
			30102	Meal replacement and similar prepared beverages
			30103	Meal replacement and similar dry powders
			30104	Sport and protein prepared beverages
			30105	Sport and protein, dry powders
			30106	Supplementary and medical foods prepared beverages
			30107	Supplementary and medical foods dry powders
		Meat pie, commercial	13404	Savoury pastry products, quiches and flans
			13405	Savoury pastry products, pies, rolls and envelopes
			13406	Savoury pastry products, pies, rolls and envelopes, fried
			13507	Taco and tortilla-based dishes, saturated fat ≤5 g/100 g
			13508	Taco and tortilla-based dishes, saturated fat >5 g/100 g
		Frozen lasagne, pre-packaged	13509	Savoury pasta/noodle and sauce dishes, saturated fat ≤5 g/100 g
			13510	Savoury pasta/noodle and sauce dishes, saturated fat >5 g/100 g
			13511	Savoury rice-based dishes, saturated fat ≤5 g/100 g
			13512	Savoury rice-based dishes, saturated fat >5 g/100 g
			13513	Savoury dumplings
			13514	Sushi, all types
			13515	Other savoury grain dishes
		Hamburger, commercial	13504	Sandwiches and filled rolls, saturated fat >5 g/100 g
			13505	Burgers, saturated fat ≤5 g/100 g
			13506	Burgers, saturated fat >5 g/100 g
			18703	Beef, crumbed, battered, meatloaf or patty type with cereal and/or vegetables
			18704	Veal, crumbed, battered, meatloaf or patty type with cereal and/or vegetables
			18707	Lamb or mutton, crumbed, battered, meatloaf or patty type with cereal and/or vegetables
			18710	Pork, crumbed, battered, meatloaf or patty type with cereal and/or vegetables
			18903	Poultry crumbed, battered, meatloaf or patty type with cereal and/or vegetables
		Beef sausages	18403	Other organ meats and offal
			18404	Liver paste, pate and dishes
			18405	Other organ meat, blood and offal dishes
			18501	Sausage, saturated fat content >5 g/100g
			18502	Frankfurts and saveloys, saturated fat content >5 g/100g
			18503	Sausages, frankfurts and saveloys, saturated fat content ≤5 g/100g
			18601	Bacon
			18603	Fermented, comminuted meats (e.g. Salami)
			18604	Processed delicatessen meat, mammalian
			18605	Processed delicatessen meat, poultry
			18606	Processed meat, commercially sterile (includes canned meats)
			18607	Dried meats
			18711	Mammalian game meat, mixed dishes
			18712	Unspecified meat, mixed dishes
			18801	Sausage dishes with gravy, sauce or vegetables	0.5
			18802	Sausage dishes with gravy, sauce or vegetables, added pasta, noodles or rice	0.5
			18803	Other processed meat, mixed dish
		Ham	18602	Ham
		Potato crisps, pre-packaged	26101	Potato crisps
			26102	Other vegetable crisps
			26201	Corn chips
			26202	Popcorn
			26301	Extruded snacks
			26401	Other snacks
		Potato chips, commercial	24102	Potato products
		Ice cream	19501	Ice cream, tub varieties, fat content >10 g/100 g
			19502	Ice cream, tub varieties, fat content 4 - 10 g/100 g
			19503	Ice cream, tub varieties, fat content <4 g/100 g
			19504	Ice cream, individual bar, stick and cone varieties, fat content >10 g/100 g
			19505	Ice cream, individual bar, stick and cone varieties, fat content 4 - 10 g/100 g
			19506	Ice cream, individual bar, stick and cone varieties, fat content <4 g/100 g
			19507	Frozen yoghurts, all types
			19508	Frozen dairy desserts, other
			19601	Custard, fat content ≥ 4 g/100 g
			19602	Custard, fat content <4 g/100 g
			19701	Dairy desserts, smooth or gelatin-based dairy desserts
			19702	Other milk, cheese or cream-based desserts
			20401	Soy-based ice confection
			27303	Water ice confection, gelato, sorbet
		White sugar	27101	Sugar
			27102	Honey and sugar syrups
			27103	Toppings, all flavours
			27201	Jams and conserves, sugar sweetened
			27202	Jams and conserves, reduced sugar
			27203	Sweet spreads, fruit flavoured
			27204	Sweet spreads or sauces, chocolate/coffee flavoured
			27205	Sauces, sweet, fruit-based
			27301	Sugar-based desserts
			27302	Sugar-based desserts, intense sweetened
		Salad dressing	23301	Mayonnaise and cream-style dressings, full fat
			23302	Mayonnaise and cream-style dressings, reduced or non-fat
			23303	Italian and French-style dressings, full fat
			23304	Italian and French-style dressings, reduced or non-fat
			23305	Vinegar
			23401	Bread-based stuffings
			23501	Dairy based dips
			23502	Vegetable based dips
			23503	Legume based dips
			23504	Other dips
		Tomato sauce	23101	Gravies (prepared)
			23102	Dry gravy mixes
			23103	Savoury sauces, not tomato based, commercial
			23104	Savoury sauces, tomato based, commercial
			23105	Savoury sauces, not tomato based, homemade
			23106	Savoury sauces, tomato based, homemade
			23107	Savoury sauces, commercial, simmer style
			23108	Savoury sauces, dairy based, homemade
			23109	Savoury pastes
			23110	Dry savoury sauces and casserole bases and dry mixes
			23201	Fruit-based pickles, chutneys and relishes
			23202	Vegetable-based pickles, chutneys and relishes
		Chicken soup, canned	21101	Soup containing meat, poultry or seafood
			21102	Soup, vegetable only
			21201	Dry soup mix containing meat, poultry or seafood
			21202	Dry soup mix, vegetable only
			21301	Soup containing meat, poultry or seafood
			21302	Soup, vegetable only
			21401	Soup containing meat, poultry or seafood
			21402	Soup, vegetable only
			21501	Soup containing meat, poultry or seafood
			21502	Soup, vegetable only
			21601	Soup containing meat, poultry or seafood
			21602	Soup, vegetable only
			31304	Stock, prepared
		Orange fruit juice	11301	Fruit juices, commercially prepared
			11302	Fruit juices, freshly-squeezed
			11303	Fruit juices, fortified
			11304	Vegetable juices
			11305	Vegetable juices, freshly squeezed
			11306	Fruit and vegetable juice blends
			11307	Fruit drinks (ready to drink or made from concentrate)
			11308	Vegetable drinks
		Fish fillet crumbed, pre-packaged	15501	Fin fish, battered or crumbed
			15502	Crustacea, battered or crumbed
			15503	Molluscs, battered or crumbed
		Instant noodles, wheat based	12402	Instant noodles and noodle products, wheat based
	Items not included	Items not included	11101	Tea, regular, caffeinated, prepared with water
			11102	Tea, regular, caffeinated, prepared with milk or milk substitute
			11103	Tea, regular, decaffeinated, prepared with water or milk
			11104	Tea mixed with other foods
			11105	Herbal tea
			11106	Tea powders and bases
			11201	Coffee beverage, prepared with water
			11202	Coffee beverage, prepared with milk or milk substitute
			11203	Coffee beverage, decaffeinated, prepared with water
			11204	Coffee beverage, decaffeinated, prepared with milk or milk substitute
			11205	Dry coffee powder, caffeinated or decaffeinated
			11206	Coffee substitutes, beverage
			11207	Coffee substitutes, powders and bases
			11208	Coffee-based mixes, beverage
			11209	Dry or concentrate coffee-based mixes
			11308	Vegetable drinks
			11309	Fruit drink, prepared from dry powder
			11701	Domestic water (including tap, tank/rain water)
			20501	Soy-based yoghurts, regular fat
			20502	Soy-based yoghurts, reduced fat
			24001	Wild harvested vegetables
			24002	Wild harvested vegetable dishes
			27304	Frostings and icing
			28104	Carob or yoghurt and carob or yoghurt-based confectionery
			29505	Other alcoholic beverages
			31101	Yeast
			31102	Yeast extracts
			31103	Vegetable and meat extracts
			31201	Intense sweeteners
			31301	Salt
			31302	Herbs(dried) and spices
			31303	Stock cubes and seasonings
			31401	Essences
			31501	Chemical raising agents and cooking ingredients
			31502	Gelatine
			31503	Other additives
			32101	Infant formula, prepared
			32102	Human breast milk
			32103	Toddler formula, prepared
			32201	Infant cereals
			32202	Infant rusks
			32203	Infant pasta and rice dishes
			32302	Infant savoury dishes, commercial
			32303	Infant custards or yoghurts
			32401	Infant fruit juices
			34101	Reptiles
			34201	Insects
			34301	Amphibia
